# Supplementary material for: Biochemical Neuroadaptations in the Rat Striatal Dopaminergic System after Prolonged Exposure to Methamphetamine Self-Administration
Source: Int J Mol Sci. 2022 Sep 3;23(17):10092. doi: 10.3390/ijms231710092 (PMC9456063; doi:10.3390/ijms231710092)
Supplement: Supplementary file 1 [file ijms-23-10092-s001.zip]

Archive with 1 entries (1 files):
- ijms-1876988-supplementary.pptx
